# Supplementary material for: Phytochemical Characterization and Antibiofilm Efficacy of Piper betle Extract and Essential Oils Against Clinical Pseudomonas aeruginosa and Staphylococcus spp. from Small Animals
Source: Antibiotics (Basel). 2026 May 29;15(6):549. doi: 10.3390/antibiotics15060549 (PMC13295859; doi:10.3390/antibiotics15060549)
Supplement: Supplementary file 1 [file antibiotics-15-00549-s001.zip]

Archive with 1 entries (1 files):
- antibiotics-4270173-supplementary.pdf
